# Supplementary material for: High Hemin Concentration Induces Escape from Senescence of Normoxic and Hypoxic Colon Cancer Cells
Source: Cancers (Basel). 2022 Sep 30;14(19):4793. doi: 10.3390/cancers14194793 (PMC9564005; doi:10.3390/cancers14194793)
Supplement: Supplementary file 1 [file cancers-14-04793-s001.zip]

Archive with 1 entries (1 files):
- cancers-1842606-supplementary.pdf
